# Supplementary material for: A story of (in)coherence: climate adaptation for health in South African policies
Source: Health Policy Plan. 2024 Feb 28;39(4):400–11. doi: 10.1093/heapol/czae011 (PMC11005833; doi:10.1093/heapol/czae011)
Supplement: czae011_Supp [file czae011_supp.zip]

Archive with 1 entries (1 files):
- supp/Supplementary Info.docx
